# Supplementary material for: Exploiting Polyelectrolyte Complexation for the Development of Adhesive and Bioactive Membranes Envisaging Guided Tissue Regeneration
Source: J Funct Biomater. 2022 Dec 20;14(1):3. doi: 10.3390/jfb14010003 (PMC9864365; doi:10.3390/jfb14010003)
Supplement: Supplementary file 1 [file jfb-14-00003-s001.zip]

Archive with 1 entries (1 files):
- jfb-2029369-supplementary.pdf
